# Supplementary material for: Time Series Transcriptomic Analysis by RNA Sequencing Reveals a Key Role of PI3K in Sepsis-Induced Myocardial Injury in Mice
Source: Front Physiol. 2022 Jun 1;13:903164. doi: 10.3389/fphys.2022.903164 (PMC9198581; doi:10.3389/fphys.2022.903164)
Supplement: Supplementary file 4 [file DataSheet1.zip]

Archive with 94 entries (75 files):
- Data Sheet 1/
- Data Sheet 1/Data Sheet Legend.docx
- Data Sheet 1/Figure 1/
- Data Sheet 1/Figure 1/Figure 1B/
- Data Sheet 1/Figure 1/Figure 1B/Figure 1B.xlsx
- Data Sheet 1/Figure 1/Figure 1C/
- Data Sheet 1/Figure 1/Figure 1C/CLP 24h original.tif
- Data Sheet 1/Figure 1/Figure 1C/CLP 24h.jpg
- Data Sheet 1/Figure 1/Figure 1C/CLP 48h original.tif
- Data Sheet 1/Figure 1/Figure 1C/CLP 48h.jpg
- Data Sheet 1/Figure 1/Figure 1C/CLP 72h original.tif
- Data Sheet 1/Figure 1/Figure 1C/CLP 72h.jpg
- Data Sheet 1/Figure 1/Figure 1C/EF.xlsx
- Data Sheet 1/Figure 1/Figure 1C/FS.xlsx
- Data Sheet 1/Figure 1/Figure 1C/LVIDs.xlsx
- Data Sheet 1/Figure 1/Figure 1C/Sham original.tif
- Data Sheet 1/Figure 1/Figure 1C/Sham.jpg
- Data Sheet 1/Figure 1/Figure 1D/
- Data Sheet 1/Figure 1/Figure 1D/HE/
- Data Sheet 1/Figure 1/Figure 1D/HE/CLP 24h original.jpg
- Data Sheet 1/Figure 1/Figure 1D/HE/CLP 24h.jpg
- Data Sheet 1/Figure 1/Figure 1D/HE/CLP 48h original.jpg
- Data Sheet 1/Figure 1/Figure 1D/HE/CLP 48h.jpg
- Data Sheet 1/Figure 1/Figure 1D/HE/CLP 72h original.jpg
- Data Sheet 1/Figure 1/Figure 1D/HE/CLP 72h.jpg
- Data Sheet 1/Figure 1/Figure 1D/HE/Sham original.jpg
- Data Sheet 1/Figure 1/Figure 1D/HE/Sham.jpg
- Data Sheet 1/Figure 1/Figure 1D/Mac-2/
- Data Sheet 1/Figure 1/Figure 1D/Mac-2/CLP 24H original.jpg
- Data Sheet 1/Figure 1/Figure 1D/Mac-2/CLP 24H.jpg
- Data Sheet 1/Figure 1/Figure 1D/Mac-2/CLP 48H original.jpg
- Data Sheet 1/Figure 1/Figure 1D/Mac-2/CLP 48H.jpg
- Data Sheet 1/Figure 1/Figure 1D/Mac-2/CLP 72H original.jpg
- Data Sheet 1/Figure 1/Figure 1D/Mac-2/CLP 72H.jpg
- Data Sheet 1/Figure 1/Figure 1D/Mac-2/Mac-2.xlsx
- Data Sheet 1/Figure 1/Figure 1D/Mac-2/Negative control original.jpg
- Data Sheet 1/Figure 1/Figure 1D/Mac-2/Negative control.jpg
- Data Sheet 1/Figure 1/Figure 1D/Mac-2/Sham original.jpg
- Data Sheet 1/Figure 1/Figure 1D/Mac-2/Sham.jpg
- Data Sheet 1/Figure 2/
- Data Sheet 1/Figure 2/Figure 2B/
- Data Sheet 1/Figure 2/Figure 2B/Heatmap.png
- Data Sheet 1/Figure 2/Figure 2C/
- Data Sheet 1/Figure 2/Figure 2C/Figure 2C.jpg
- Data Sheet 1/Figure 2/Figure 2C/Figure 2C.xlsx
- Data Sheet 1/Figure 2/Figure 2D/
- Data Sheet 1/Figure 2/Figure 2D/Figure 2D.jpg
- Data Sheet 1/Figure 2/Figure 2D/Figure 2D.xlsx
- Data Sheet 1/Figure 2/Figure 2E/
- Data Sheet 1/Figure 2/Figure 2E/Figure 2E.jpg
- Data Sheet 1/Figure 2/Figure 2E/Figure 2E.xlsx
- Data Sheet 1/Figure 3/
- Data Sheet 1/Figure 3/Figure 3.jpg
- Data Sheet 1/Figure 4/
- Data Sheet 1/Figure 4/12.png
- Data Sheet 1/Figure 4/17.png
- Data Sheet 1/Figure 4/18.png
- Data Sheet 1/Figure 4/2.png
- Data Sheet 1/Figure 4/21.png
- Data Sheet 1/Figure 4/29.png
- Data Sheet 1/Figure 4/35.png
- Data Sheet 1/Figure 4/4.png
- Data Sheet 1/Figure 4/40.png
- Data Sheet 1/Figure 4/42.png
- Data Sheet 1/Figure 4/45.png
- Data Sheet 1/Figure 4/46.png
- Data Sheet 1/Figure 4/48.png
- Data Sheet 1/Figure 4/5.png
- Data Sheet 1/Figure 4/7.png
- Data Sheet 1/Figure 5/
- Data Sheet 1/Figure 5/Ace2.xlsx
- Data Sheet 1/Figure 5/Cxcl1.xlsx
- Data Sheet 1/Figure 5/Cxcr2.xlsx
- Data Sheet 1/Figure 5/Hmgb2.xlsx
- Data Sheet 1/Figure 5/Icam1.xlsx
- Data Sheet 1/Figure 5/Itgam.xlsx
- Data Sheet 1/Figure 5/Itgb6.xlsx
- Data Sheet 1/Figure 5/Lrg1.xlsx
- Data Sheet 1/Figure 5/S100a9.xlsx
- Data Sheet 1/Figure 5/Uchl1.xlsx
- Data Sheet 1/Figure 6/
- Data Sheet 1/Figure 6/Figure 6A/
- Data Sheet 1/Figure 6/Figure 6A/Figure 6A.png
- Data Sheet 1/Figure 6/Figure 6A/Figure 6A.xlsx
- Data Sheet 1/Figure 6/Figure 6B/
- Data Sheet 1/Figure 6/Figure 6B/Pik3r1 time point RNASeq.jpg
- Data Sheet 1/Figure 6/Figure 6B/Pik3r1 time point RNASeq.xlsx
- Data Sheet 1/Figure 6/Figure 6B/Pik3r5 time point RNASeq.jpg
- Data Sheet 1/Figure 6/Figure 6B/Pik3r5 time point RNASeq.xlsx
- Data Sheet 1/Figure 6/Figure 6C/
- Data Sheet 1/Figure 6/Figure 6C/Pik3r1 time point qPCR.jpg
- Data Sheet 1/Figure 6/Figure 6C/Pik3r1 time point qPCR.xlsx
- Data Sheet 1/Figure 6/Figure 6C/Pik3r5 time point qPCR.jpg
- Data Sheet 1/Figure 6/Figure 6C/Pik3r5 time point qPCR.xlsx
