# Supplementary material for: Time Series Transcriptomic Analysis by RNA Sequencing Reveals a Key Role of PI3K in Sepsis-Induced Myocardial Injury in Mice
Source: Front Physiol. 2022 Jun 1;13:903164. doi: 10.3389/fphys.2022.903164 (PMC9198581; doi:10.3389/fphys.2022.903164)
Supplement: Supplementary file 4 [file DataSheet1.zip › Data Sheet 1/Figure 1/Figure 1B/Figure 1B.xlsx]

## Sheet: Sheet1
Days	Sham	CLP
1	0
1	0
1	0
1	0
1	0
1	0
1	0
1	0
1	0
1	0
2	0
2	0
2	0
2	0
2	0
2	0
2	0
2	0
2	0
2	0
3	0
3	0
3	0
3	0
3	0
3	0
3	0
3	0
3	0
3	0
1		1
2		1
2		1
3		1
3		0
3		0
3		0
3		0
3		0
3		0
