# Supplementary material for: Time Series Transcriptomic Analysis by RNA Sequencing Reveals a Key Role of PI3K in Sepsis-Induced Myocardial Injury in Mice
Source: Front Physiol. 2022 Jun 1;13:903164. doi: 10.3389/fphys.2022.903164 (PMC9198581; doi:10.3389/fphys.2022.903164)
Supplement: Supplementary file 4 [file DataSheet1.zip › Data Sheet 1/Figure 1/Figure 1C/EF.xlsx]

## Sheet: Sheet1
sham	24h	48h	72h
73.8215	41.8967	39.1131	51.7218
67.7377	73.714	51.3957	44.4506
59.6587	51.0135	27.8529	58.1507
71.703	60.4072	37.2063	61.8344
66.7689	57.1067	58.6639	26.0007
61.7772	37.7434	65.4562	32.5062
