# Supplementary material for: Time Series Transcriptomic Analysis by RNA Sequencing Reveals a Key Role of PI3K in Sepsis-Induced Myocardial Injury in Mice
Source: Front Physiol. 2022 Jun 1;13:903164. doi: 10.3389/fphys.2022.903164 (PMC9198581; doi:10.3389/fphys.2022.903164)
Supplement: Supplementary file 4 [file DataSheet1.zip › Data Sheet 1/Figure 1/Figure 1C/FS.xlsx]

## Sheet: Sheet1
sham	24h	48h	72h
52.2378	42.6923	26.25	25.4213
43.7974	20.0515	24.5455	26.8868
35.3488	27.9487	14.0147	28.5714
49.0909	25.3509	33.1482	37.6752
42.3809	44.6899	26.0564	33.4661
37.0968	17	23.7504	24.2889
