# Supplementary material for: Time Series Transcriptomic Analysis by RNA Sequencing Reveals a Key Role of PI3K in Sepsis-Induced Myocardial Injury in Mice
Source: Front Physiol. 2022 Jun 1;13:903164. doi: 10.3389/fphys.2022.903164 (PMC9198581; doi:10.3389/fphys.2022.903164)
Supplement: Supplementary file 4 [file DataSheet1.zip › Data Sheet 1/Figure 1/Figure 1C/LVIDs.xlsx]

## Sheet: Sheet1
sham	24h	48h	72h
1.1025	2.79708	1.91917	2.96042
1.49042	1.3475	2.54188	2.00083
1.91917	1.92938	2.0825	2.55719
1.28625	1.81708	1.65375	2.42958
1.42917	2.0825	2.10292	2.89917
1.67417	2.42958	3.16458	1.89875
