# Supplementary material for: Time Series Transcriptomic Analysis by RNA Sequencing Reveals a Key Role of PI3K in Sepsis-Induced Myocardial Injury in Mice
Source: Front Physiol. 2022 Jun 1;13:903164. doi: 10.3389/fphys.2022.903164 (PMC9198581; doi:10.3389/fphys.2022.903164)
Supplement: Supplementary file 4 [file DataSheet1.zip › Data Sheet 1/Figure 1/Figure 1D/Mac-2/Mac-2.xlsx]

## Sheet: Sheet1
sham	24h	48h	72h
0.181	0.623	0.906	0.69
0.087	1.021	0.645	1.226
0.383	0.824	0.747	0.729
0.481	0.553	1.047	0.525
0.12	0.635	0.614	0.885
0.088	0.641	0.682	0.818
