# Supplementary material for: Time Series Transcriptomic Analysis by RNA Sequencing Reveals a Key Role of PI3K in Sepsis-Induced Myocardial Injury in Mice
Source: Front Physiol. 2022 Jun 1;13:903164. doi: 10.3389/fphys.2022.903164 (PMC9198581; doi:10.3389/fphys.2022.903164)
Supplement: Supplementary file 4 [file DataSheet1.zip › Data Sheet 1/Figure 2/Figure 2D/Figure 2D.xlsx]

## Sheet: Sheet1
91.4832	65.8461	58.4514	43.1476	27.9987	27.6626	25.4903	23.8085	22.8757	52.1826	16.7008	15.3156	15.264	15.0698	12.0424	11.6852	10.8513	10.6231	25.2998	20.8087	19.7751	12.6387	12.5576	11.8008	10.3769	9.88146	9.68866
