# Supplementary material for: Time Series Transcriptomic Analysis by RNA Sequencing Reveals a Key Role of PI3K in Sepsis-Induced Myocardial Injury in Mice
Source: Front Physiol. 2022 Jun 1;13:903164. doi: 10.3389/fphys.2022.903164 (PMC9198581; doi:10.3389/fphys.2022.903164)
Supplement: Supplementary file 4 [file DataSheet1.zip › Data Sheet 1/Figure 2/Figure 2E/Figure 2E.xlsx]

## Sheet: Sheet1
9.44096	8.71896	8.33969	7.60223	6.86416	6.66501	6.53265	6.49822	6.34488	6.31242	6.07752	5.66296	5.51142	5.36021	5.35167	5.27286	5.09143
