# Supplementary material for: Time Series Transcriptomic Analysis by RNA Sequencing Reveals a Key Role of PI3K in Sepsis-Induced Myocardial Injury in Mice
Source: Front Physiol. 2022 Jun 1;13:903164. doi: 10.3389/fphys.2022.903164 (PMC9198581; doi:10.3389/fphys.2022.903164)
Supplement: Supplementary file 4 [file DataSheet1.zip › Data Sheet 1/Figure 5/Ace2.xlsx]

## Sheet: Sheet1
sham	24h	48h	72h
1.12526	1.41609	3.22049	6.93107
0.545108	1.52371	5.76321	7.70859
0.266139	12.1587	6.43978	1.98483
3.74832	1.13853	4.5366	1.11162
0.154316	2.85239	1.33495	3.53465
0.160854	2.90429	3.61376	1.55493
