# Supplementary material for: Time Series Transcriptomic Analysis by RNA Sequencing Reveals a Key Role of PI3K in Sepsis-Induced Myocardial Injury in Mice
Source: Front Physiol. 2022 Jun 1;13:903164. doi: 10.3389/fphys.2022.903164 (PMC9198581; doi:10.3389/fphys.2022.903164)
Supplement: Supplementary file 4 [file DataSheet1.zip › Data Sheet 1/Figure 5/Cxcl1.xlsx]

## Sheet: Sheet1
sham	24h	48h	72h
1.11297	5.50615	9.99432	9.37781
0.947503	50.5799	13.2915	4.29052
1.2951	39.8934	5.60615	2.90226
0.75921	8.08401	1.40577	13.2531
0.479452	20.8856	0.730915	0.75921
1.40577	19.4941	5.07752	0.479452
