# Supplementary material for: Time Series Transcriptomic Analysis by RNA Sequencing Reveals a Key Role of PI3K in Sepsis-Induced Myocardial Injury in Mice
Source: Front Physiol. 2022 Jun 1;13:903164. doi: 10.3389/fphys.2022.903164 (PMC9198581; doi:10.3389/fphys.2022.903164)
Supplement: Supplementary file 4 [file DataSheet1.zip › Data Sheet 1/Figure 5/Cxcr2.xlsx]

## Sheet: Sheet1
sham	24h	48h	72h
0.315106	10.4492	25.8275	140.862
0.159945	3.89147	12.4333	42.4152
0.729964	6.49344	15.7381	30.859
2.50002	10.3911	5.53526	2.25291
0.153561	0.961694	32.2301	2.59269
2.1414	2.72742	23.0807	7.33467
