# Supplementary material for: Time Series Transcriptomic Analysis by RNA Sequencing Reveals a Key Role of PI3K in Sepsis-Induced Myocardial Injury in Mice
Source: Front Physiol. 2022 Jun 1;13:903164. doi: 10.3389/fphys.2022.903164 (PMC9198581; doi:10.3389/fphys.2022.903164)
Supplement: Supplementary file 4 [file DataSheet1.zip › Data Sheet 1/Figure 5/Hmgb2.xlsx]

## Sheet: Sheet1
sham	24h	48h	72h
1.10039	3.45537	2.28431	10.2456
1.27721	4.79943	1.91315	4.16914
0.359615	2.40831	3.45877	3.55406
1.13402	5.75164	1.09889	1.40933
0.413863	1.55543	17.1547	1.17251
1.7149	1.83461	10.0311	2.14974
