# Supplementary material for: Time Series Transcriptomic Analysis by RNA Sequencing Reveals a Key Role of PI3K in Sepsis-Induced Myocardial Injury in Mice
Source: Front Physiol. 2022 Jun 1;13:903164. doi: 10.3389/fphys.2022.903164 (PMC9198581; doi:10.3389/fphys.2022.903164)
Supplement: Supplementary file 4 [file DataSheet1.zip › Data Sheet 1/Figure 5/Icam1.xlsx]

## Sheet: Sheet1
sham	24h	48h	72h
0.588739	71.1132	4.97981	16.4697
0.48272	45.317	1.90534	1.86011
0.594085	23.0937	1.89022	4.93907
0.427183	3.43012	6.35858	10.386
3.55739	59.0764	19.9321	1.17532
0.349885	71.1132	3.88543	2.38408
