# Supplementary material for: Time Series Transcriptomic Analysis by RNA Sequencing Reveals a Key Role of PI3K in Sepsis-Induced Myocardial Injury in Mice
Source: Front Physiol. 2022 Jun 1;13:903164. doi: 10.3389/fphys.2022.903164 (PMC9198581; doi:10.3389/fphys.2022.903164)
Supplement: Supplementary file 4 [file DataSheet1.zip › Data Sheet 1/Figure 5/Itgam.xlsx]

## Sheet: Sheet1
sham	24h	48h	72h
0.479793	4.77113	109.942	25.3328
3.22	178.674	26.6037	131.149
0.151534	2.82755	67.3061	4.39719
0.177023	16.5099	25.5968	31.1794
1.60553	5.75303	2.84001	1.33377
0.366118	10.7476	27.4752	8.57612
