# Supplementary material for: Time Series Transcriptomic Analysis by RNA Sequencing Reveals a Key Role of PI3K in Sepsis-Induced Myocardial Injury in Mice
Source: Front Physiol. 2022 Jun 1;13:903164. doi: 10.3389/fphys.2022.903164 (PMC9198581; doi:10.3389/fphys.2022.903164)
Supplement: Supplementary file 4 [file DataSheet1.zip › Data Sheet 1/Figure 5/Itgb6.xlsx]

## Sheet: Sheet1
sham	24h	48h	72h
0.802539	0.548921	0.089796	0.708618
0.2552	0.097534	0.29692	0.03868
0.89777	0.052057	0.611749	0.070186
1.44549	0.125588	0.579814	0.619411
1.53382	0.039975	0.473256	0.233672
1.06519	0.338236	0.106539	0.340703
