# Supplementary material for: Time Series Transcriptomic Analysis by RNA Sequencing Reveals a Key Role of PI3K in Sepsis-Induced Myocardial Injury in Mice
Source: Front Physiol. 2022 Jun 1;13:903164. doi: 10.3389/fphys.2022.903164 (PMC9198581; doi:10.3389/fphys.2022.903164)
Supplement: Supplementary file 4 [file DataSheet1.zip › Data Sheet 1/Figure 5/Lrg1.xlsx]

## Sheet: Sheet1
sham	24h	48h	72h
2.48421	167.234	2.51945	0.672963
1.2116	23.2915	3.44178	1.21247
0.495553	17.6252	5.81946	2.27822
1.38821	116.588	5.13979	18.696
0.151297	9.5218	2.65746	0.532192
0.269133	18.0618	13.4949	0.382366
