# Supplementary material for: Time Series Transcriptomic Analysis by RNA Sequencing Reveals a Key Role of PI3K in Sepsis-Induced Myocardial Injury in Mice
Source: Front Physiol. 2022 Jun 1;13:903164. doi: 10.3389/fphys.2022.903164 (PMC9198581; doi:10.3389/fphys.2022.903164)
Supplement: Supplementary file 4 [file DataSheet1.zip › Data Sheet 1/Figure 5/S100a9.xlsx]

## Sheet: Sheet1
sham	24h	48h	72h
0.298386	17.4429	19.5886	273.173
1.88615	54.6443	127.759	237.433
2.97043	24.9986	39.7373	66.1412
0.299276	3.18605	145.526	12.0098
0.406092	98.8231	86.5939	10.8128
0.13967	60.5603	120.945	283.139
