# Supplementary material for: Time Series Transcriptomic Analysis by RNA Sequencing Reveals a Key Role of PI3K in Sepsis-Induced Myocardial Injury in Mice
Source: Front Physiol. 2022 Jun 1;13:903164. doi: 10.3389/fphys.2022.903164 (PMC9198581; doi:10.3389/fphys.2022.903164)
Supplement: Supplementary file 4 [file DataSheet1.zip › Data Sheet 1/Figure 5/Uchl1.xlsx]

## Sheet: Sheet1
sham	24h	48h	72h
0.111171	1.35288	2.11793	9.53143
0.508134	9.57282	1.50703	5.6127
0.690046	14.797	0.416418	1.76201
2.00287	13.6769	1.62164	5.76643
0.165624	1.93979	3.17555	0.548231
2.52215	2.13525	7.09269	0.270492
