# Supplementary material for: Time Series Transcriptomic Analysis by RNA Sequencing Reveals a Key Role of PI3K in Sepsis-Induced Myocardial Injury in Mice
Source: Front Physiol. 2022 Jun 1;13:903164. doi: 10.3389/fphys.2022.903164 (PMC9198581; doi:10.3389/fphys.2022.903164)
Supplement: Supplementary file 4 [file DataSheet1.zip › Data Sheet 1/Figure 6/Figure 6B/Pik3r1 time point RNASeq.xlsx]

## Sheet: Sheet1
sham	24h	48h	72h
0.882926	1.03768	0.862087	1.7954
0.95535	1.39758	1.89533	1.97305
0.998224	1.09046	1.16972	3.79509
0.909914	0.582468	1.54243	1.60307
1.25359	1.04759	1.60512	2.26086
