# Supplementary material for: Time Series Transcriptomic Analysis by RNA Sequencing Reveals a Key Role of PI3K in Sepsis-Induced Myocardial Injury in Mice
Source: Front Physiol. 2022 Jun 1;13:903164. doi: 10.3389/fphys.2022.903164 (PMC9198581; doi:10.3389/fphys.2022.903164)
Supplement: Supplementary file 4 [file DataSheet1.zip › Data Sheet 1/Figure 6/Figure 6B/Pik3r5 time point RNASeq.xlsx]

## Sheet: Sheet1
sham	24h	48h	72h
1.03618	13.0099	6.52961	2.73026
1.15132	23.8816	12.9276	15
1.43092	12.7796	11.8421	6.15132
0.493421	6.61184	13.7993	13.125
0.888158	11.2171	6.36513	11.102
