# Supplementary material for: Time Series Transcriptomic Analysis by RNA Sequencing Reveals a Key Role of PI3K in Sepsis-Induced Myocardial Injury in Mice
Source: Front Physiol. 2022 Jun 1;13:903164. doi: 10.3389/fphys.2022.903164 (PMC9198581; doi:10.3389/fphys.2022.903164)
Supplement: Supplementary file 4 [file DataSheet1.zip › Data Sheet 1/Figure 6/Figure 6C/Pik3r1 time point qPCR.xlsx]

## Sheet: Sheet1
sham	24h	48h	72h
0.819256	0.341331	1.4998	6.88124
0.49792	0.692926	6.35308	4.51206
0.646369	3.15776	0.523628	0.686772
0.26682	0.792493	3.64869	3.84058
0.573505	1.28955	0.542121	3.12143
3.19613	0.478043	6.96618	13.3793
