# Supplementary material for: Time Series Transcriptomic Analysis by RNA Sequencing Reveals a Key Role of PI3K in Sepsis-Induced Myocardial Injury in Mice
Source: Front Physiol. 2022 Jun 1;13:903164. doi: 10.3389/fphys.2022.903164 (PMC9198581; doi:10.3389/fphys.2022.903164)
Supplement: Supplementary file 4 [file DataSheet1.zip › Data Sheet 1/Figure 6/Figure 6C/Pik3r5 time point qPCR.xlsx]

## Sheet: Sheet1
sham	24h	48h	72h
2.93836	10.0733	2.14046	6.27498
1.78757	17.9942	3.38332	48.2285
0.022216	22.0263	3.96304	3.68519
0.302939	1.86006	6.9773	1.00382
0.007945	37.8637	8.2742	1.53409
0.940978	13.7188	41.5524	3.44238
