# Supplementary material for: Time Series Transcriptomic Analysis by RNA Sequencing Reveals a Key Role of PI3K in Sepsis-Induced Myocardial Injury in Mice
Source: Front Physiol. 2022 Jun 1;13:903164. doi: 10.3389/fphys.2022.903164 (PMC9198581; doi:10.3389/fphys.2022.903164)
Supplement: Supplementary file 6 [file DataSheet2.zip]

Archive with 53 entries (40 files):
- Data Sheet 2/
- Data Sheet 2/Figure 7/
- Data Sheet 2/Figure 7/Figure 7B/
- Data Sheet 2/Figure 7/Figure 7B/Figure 7B.xlsx
- Data Sheet 2/Figure 7/Figure 7C/
- Data Sheet 2/Figure 7/Figure 7C/CLP original.tif
- Data Sheet 2/Figure 7/Figure 7C/CLP+CZC original.tif
- Data Sheet 2/Figure 7/Figure 7C/CLP+CZC.jpg
- Data Sheet 2/Figure 7/Figure 7C/CLP+LY original.tif
- Data Sheet 2/Figure 7/Figure 7C/CLP+LY.jpg
- Data Sheet 2/Figure 7/Figure 7C/CLP.jpg
- Data Sheet 2/Figure 7/Figure 7C/EF.xlsx
- Data Sheet 2/Figure 7/Figure 7C/FS.xlsx
- Data Sheet 2/Figure 7/Figure 7C/LVIDs.xlsx
- Data Sheet 2/Figure 7/Figure 7D/
- Data Sheet 2/Figure 7/Figure 7D/HE/
- Data Sheet 2/Figure 7/Figure 7D/HE/CLP original.jpg
- Data Sheet 2/Figure 7/Figure 7D/HE/CLP+CZC original.jpg
- Data Sheet 2/Figure 7/Figure 7D/HE/CLP+CZC.jpg
- Data Sheet 2/Figure 7/Figure 7D/HE/CLP+LY original.jpg
- Data Sheet 2/Figure 7/Figure 7D/HE/CLP+LY.jpg
- Data Sheet 2/Figure 7/Figure 7D/HE/CLP.jpg
- Data Sheet 2/Figure 7/Figure 7D/Mac-2/
- Data Sheet 2/Figure 7/Figure 7D/Mac-2/CLP original.jpg
- Data Sheet 2/Figure 7/Figure 7D/Mac-2/CLP+CZC original.jpg
- Data Sheet 2/Figure 7/Figure 7D/Mac-2/CLP+CZC.jpg
- Data Sheet 2/Figure 7/Figure 7D/Mac-2/CLP+LY original.jpg
- Data Sheet 2/Figure 7/Figure 7D/Mac-2/CLP+LY.jpg
- Data Sheet 2/Figure 7/Figure 7D/Mac-2/CLP.jpg
- Data Sheet 2/Figure 7/Figure 7D/Mac-2/Mac-2.xlsx
- Data Sheet 2/Figure 7/Figure 7E/
- Data Sheet 2/Figure 7/Figure 7E/AKT/
- Data Sheet 2/Figure 7/Figure 7E/AKT/AKT Marker.png
- Data Sheet 2/Figure 7/Figure 7E/AKT/AKT Membrane.png
- Data Sheet 2/Figure 7/Figure 7E/AKT/AKT.jpg
- Data Sheet 2/Figure 7/Figure 7E/GAPDH/
- Data Sheet 2/Figure 7/Figure 7E/GAPDH/GAPDH Marker.png
- Data Sheet 2/Figure 7/Figure 7E/GAPDH/GAPDH Membrane.png
- Data Sheet 2/Figure 7/Figure 7E/GAPDH/GAPDH.jpg
- Data Sheet 2/Figure 7/Figure 7E/p-AKT/
- Data Sheet 2/Figure 7/Figure 7E/p-AKT/p-AKT Marker.png
- Data Sheet 2/Figure 7/Figure 7E/p-AKT/p-AKT Membrane.png
- Data Sheet 2/Figure 7/Figure 7E/p-AKT/p-AKT.jpg
- Data Sheet 2/Figure 7/Figure 7E/p-AKT Quantification.xlsx
- Data Sheet 2/Figure 7/Figure 7E/p-p65/
- Data Sheet 2/Figure 7/Figure 7E/p-p65/p-p65 Marker.png
- Data Sheet 2/Figure 7/Figure 7E/p-p65/p-p65 Membrane.png
- Data Sheet 2/Figure 7/Figure 7E/p-p65/p-p65.jpg
- Data Sheet 2/Figure 7/Figure 7E/p-p65 Quantification.xlsx
- Data Sheet 2/Figure 7/Figure 7E/p65/
- Data Sheet 2/Figure 7/Figure 7E/p65/p65 Marker.png
- Data Sheet 2/Figure 7/Figure 7E/p65/p65 Membrane.png
- Data Sheet 2/Figure 7/Figure 7E/p65/p65.jpg
