# Supplementary material for: Time Series Transcriptomic Analysis by RNA Sequencing Reveals a Key Role of PI3K in Sepsis-Induced Myocardial Injury in Mice
Source: Front Physiol. 2022 Jun 1;13:903164. doi: 10.3389/fphys.2022.903164 (PMC9198581; doi:10.3389/fphys.2022.903164)
Supplement: Supplementary file 6 [file DataSheet2.zip › Data Sheet 2/Figure 7/Figure 7C/EF.xlsx]

## Sheet: Sheet1
CLP	CLP+LY	CLP+CZC
56.7527	52.4591	75.4086
43.4835	59.0822	66.1882
46.7534	52.7813	68.8252
64.8955	41.8021	57.919
48.4191	46.9325	73.5539
57.4783	49.3889	65.2252
