# Supplementary material for: Time Series Transcriptomic Analysis by RNA Sequencing Reveals a Key Role of PI3K in Sepsis-Induced Myocardial Injury in Mice
Source: Front Physiol. 2022 Jun 1;13:903164. doi: 10.3389/fphys.2022.903164 (PMC9198581; doi:10.3389/fphys.2022.903164)
Supplement: Supplementary file 6 [file DataSheet2.zip › Data Sheet 2/Figure 7/Figure 7C/FS.xlsx]

## Sheet: Sheet1
CLP	CLP+LY	CLP+CZC
35.4373	29.9505	50.7948
21.8493	31.5619	42.6512
21.8404	28.0913	41.1151
41.8887	41.1039	44.449
29.9606	25.8582	52.6482
33.1298	21.3806	44.7092
