# Supplementary material for: Time Series Transcriptomic Analysis by RNA Sequencing Reveals a Key Role of PI3K in Sepsis-Induced Myocardial Injury in Mice
Source: Front Physiol. 2022 Jun 1;13:903164. doi: 10.3389/fphys.2022.903164 (PMC9198581; doi:10.3389/fphys.2022.903164)
Supplement: Supplementary file 6 [file DataSheet2.zip › Data Sheet 2/Figure 7/Figure 7C/LVIDs.xlsx]

## Sheet: Sheet1
CLP	CLP+LY	CLP+CZC
1.9004	2.31757	1.19851
2.6354	2.28446	1.54946
2.30929	2.00635	1.62892
1.60243	2.09905	1.3177
2.01959	2.23811	1.66865
1.97324	1.94676	1.11905
