# Supplementary material for: Time Series Transcriptomic Analysis by RNA Sequencing Reveals a Key Role of PI3K in Sepsis-Induced Myocardial Injury in Mice
Source: Front Physiol. 2022 Jun 1;13:903164. doi: 10.3389/fphys.2022.903164 (PMC9198581; doi:10.3389/fphys.2022.903164)
Supplement: Supplementary file 6 [file DataSheet2.zip › Data Sheet 2/Figure 7/Figure 7D/Mac-2/Mac-2.xlsx]

## Sheet: Sheet1
CLP	CLP+LY	CLP+CZC
1.579	1.049	0.369
1.311	0.902	0.425
0.699	1.246	0.444
0.539	1.303	0.652
0.546	0.614	0.299
1.015	0.803	0.572
