# Supplementary material for: Time Series Transcriptomic Analysis by RNA Sequencing Reveals a Key Role of PI3K in Sepsis-Induced Myocardial Injury in Mice
Source: Front Physiol. 2022 Jun 1;13:903164. doi: 10.3389/fphys.2022.903164 (PMC9198581; doi:10.3389/fphys.2022.903164)
Supplement: Supplementary file 6 [file DataSheet2.zip › Data Sheet 2/Figure 7/Figure 7E/p-AKT Quantification.xlsx]

## Sheet: Sheet1
sham	CLP	CLP+LY	CLP+CZC
1.01174	1.84536	0.925326	1.35876
0.968233	1.76689	0.814376	0.875404
0.913905	2.14324	1.00231	0.910962
1.10613	1.68272	0.916687	0.802501
