# Supplementary material for: Time Series Transcriptomic Analysis by RNA Sequencing Reveals a Key Role of PI3K in Sepsis-Induced Myocardial Injury in Mice
Source: Front Physiol. 2022 Jun 1;13:903164. doi: 10.3389/fphys.2022.903164 (PMC9198581; doi:10.3389/fphys.2022.903164)
Supplement: Supplementary file 6 [file DataSheet2.zip › Data Sheet 2/Figure 7/Figure 7E/p-p65 Quantification.xlsx]

## Sheet: Sheet1
sham	CLP	CLP+LY	CLP+CZC
0.791883	2.09339	2.47466	1.93234
1.02963	2.09928	2.87141	1.56581
1.02747	2.93126	2.37596	1.72086
1.15101	2.71707	2.42575	1.37932
